# Supplementary material for: In-House Validation of an SPE-GC-FID Method for the Detection of Free and Esterified Hydroxylated Minor Compounds in Virgin Olive Oils
Source: Foods. 2021 Jun 2;10(6):1260. doi: 10.3390/foods10061260 (PMC8230319; doi:10.3390/foods10061260)
Supplement: Supplementary file 1 [file foods-10-01260-s001.zip]

Archive with 1 entries (1 files):
- foods-1198394-supplementary.pdf
